# Supplementary material for: Evaluation of the DendrisKIT®DP for the Diagnosis of Superficial Fungal Infections
Source: J Fungi (Basel). 2025 Apr 1;11(4):269. doi: 10.3390/jof11040269 (PMC12028271; doi:10.3390/jof11040269)
Supplement: Supplementary file 1 [file jof-11-00269-s001.zip]

Archive with 1 entries (1 files):
- jof-3531856-supplementary.pdf
